# Supplementary material for: Climate-driven changes of riparian plant functional types in permanent headwater streams. Implications for stream food webs
Source: PLoS One. 2018 Jun 28;13(6):e0199898. doi: 10.1371/journal.pone.0199898 (PMC6023121; doi:10.1371/journal.pone.0199898)
Supplement: S1 Appendix — In bold, species which leaves have been collected and their traits analysed. PFT: deciduous shrubs (DS), deciduous trees (DT), evergreen shrubs (ES), evergreen trees (ET), giant graminoids (GG), and giant forbs (GF). (XLSX) [file pone.0199898.s004.xlsx]

## Sheet: 1
Climate subtype			Mediterranean subdesert					Mediterranean inland and mountainous																				Mediterranean subtropical						Mediterranean inland and mountainous
Protected area			1 - Karst en Yesos de Sorbas	2 - Cabo de Gata-Nijar	3 - Sierra de Gádor	4 - Sierra de Filabres		5 - Sierras de Cazorla, Segura y las Villas				6 - Sierra Nevada							7 - Sierras de Alhama, Tejada y Almijara			8 - Sierra de las Nieves			9 - Sierra de Grazalema			10 - Los Alcornocales						11 - Sierra de Aracena y Picos de Aroche
Stream			Río de Aguas-Molinos	Arroyo de Las Negras	Barranco del Cura	Río Bacares	Arroyo de Los Marcos	Arroyo de la Garganta	Río Guadalentín-Cortijo	Río Aguascebas Grande	Aguamulas	Río Andarax	Río Chico-Ohanes	Río Mecina	Río Nacimiento	Arroyo Hondo	Arroyo de los Castaños	Lanteira	Río Alhama	Río Vacal	Arroyo Turrillas	Río Verde	Arroyo de los Caballos	Arroyo de la Cruz	Arroyo de Gaidóvar	Arroyomolinos	Río Bocaleones	Garganta del Caballo	Garganta del Aljibe	Garganta de Enmedio	Garganta de la Cierva	Garganta de la Garza	Garganta del Tesorillo	Arroyo de Corterrangel	Barranco Dundún	Ribera de Santa Ana
Species	Family	PFT
Amelanchier ovalis Medik.	Rosaceae	DS								0.333333
Anthyllis cytisoides L.	Fabaceae	DS		1.16667
Berberis hispanica Boiss. & Reut.	Berberidaceae	DS						1.33333										0.1
Clematis flammula L.	Ranunculaceae	DS																																0.333333	1.2
Clematis vitalba L.	Ranunculaceae	DS							0.333333	1.16667	0.333333												0.1		2.5		0.5
Crataegus monogyna Jacq.	Rosaceae	DS				0.166667	0.1	14.5	1.83333	1.5	1.66667				9.38797	1.66667	1.33333	0.1	0.1									1.16667	0.1		0.5	1
Frangula alnus Mill.	Rhamnaceae	DS								8.16667										13.0833								2.33333	4	4.66667		19.5833	6.83333	0.1
Lonicera periclymenum L. subsp. hispanica (Boiss. & Reut.) Nyman	Caprifoliaceae	DS				1.33333	0.5				0.333333			1.66667					1.83333	1.16667	2.83333				0.833333	1.66667		2.33333	0.5	0.166667		0.333333	1.83333		0.333333	2.33333
Punica granatum L.	Punicaceae	DS									1.16667																							3
Rosa canina L.	Rosaceae	DS					6.33333	11.8333	3.33333	2.33333	1					1	1.16667	1.83333																	0.1	0.1
Rosa micrantha Sm.	Rosaceae	DS				1	0.1					0.367777			2.23209			0.1	0.333333		3.66667
Rosa pouzinii Tratt.	Rosaceae	DS				0.1								0.166667																					1.5
Rosa sempervirens L.	Rosaceae	DS																							3.5	0.1	1.33333	0.5	0.5
Rubus ulmifolius Schott	Rosaceae	DS	0.1		1	25.6667	10.3333	11.5833	5.5	4	8.83333	1.09503	20.0833	9.16667	2.36114	15	2.83333	3.5	7.33333	6.83333	19.3333	10	7.08333	1.16667	36.75	8.16667	9.5	35.9167	1.33333	2.33333	8.5	6.33333	6.33333	12.6667	3	9.33333
Salix purpurea L.	Salicaceae	DS				1.5													1.33333	0.1				0.833333
Tamarix africana Poir.	Tamaricaceae	DS		3
Tamarix canariensis Willd.	Tamaricaceae	DS	6.66667
Vitis sylvestris C. C. Gmel.	Vitaceae	DS					0.1				0.5																0.1							1.66667	0.166667	3.5
Acer opalus Mill. subsp. granatense (Boiss.) Font Quer & Rothm.	Aceraceae	DT							7.5	0.333333
Alnus glutinosa (L.) Gaertn.	Betulaceae	DT										43.7632		11		51.4167	62	29.6667											35.9167	17.25	42.9167	30.5	28	15.8333	52.5	66.3333
Betula pendula Roth	Betulaceae	DT											0.1
Castanea sativa Mill.	Fagaceae	DT											1.16667	0.5		0.1		0.1																7.25
Celtis australis L.	Celtidaceae	DT				0.666667							0.1										0.1
Ficus carica L.	Moraceae	DT	0.1			0.1						2.03463	3.5								0.1	0.5	1.16667		10.25	16.9167	13.3333					1.16667		0.5		0.5
Fraxinus angustifolia Vahl.	Oleaceae	DT					1.16667		33.4167	1.5	3.5			0.166667		9			20.1667		1.16667			0.1	9.5	0.1										0.166667
Juglans regia L.	Juglandaceae	DT							27.25	3			0.1						0.1																0.5
Populus alba L.	Salicaceae	DT	5.33333			15.1667	0.1						0.1
Populus nigra L.	Salicaceae	DT					14.25	0.166667			9.5	5.30871	0.1				0.5	18.6667							7.5	3
Populus x canadensis Moench	Salicaceae	DT												4.66667		0.1			13	4.91667	0.1															9
Prunus avium L.	Rosaceae	DT								0.1							8.41667								2.33333
Prunus insititia L.	Rosaceae	DT						0.5	3.16667		3
Pyrus bourgaeana Decne.	Rosaceae	DT							0.1
Quercus canariensis Willd.	Fagaceae	DT																										1.16667	7.16667	14.9167	4.91667	4.66667	24.5
Quercus faginea Lam.	Fagaceae	DT							0.5	0.166667	0.333333
Quercus pyrenaica Willd.	Fagaceae	DT																																		0.1
Robinia pseudoacacia L.	Fabaceae	DT										2.03463				2.16667		0.1
Salix alba L.	Salicaceae	DT																			29.25
Salix atrocinerea Brot.	Salicaceae	DT				0.1	0.1	2.33333	22.9167	3	0.1	12.7768	34.8333	24.75	17.87	3.5	16.3333	6																6		0.1
Salix babylonica L.	Salicaceae	DT											7.1														0.1
Salix elaeagnos Scop. subsp. angustifolia (Cariot) Rech. fil.	Salicaceae	DT							0.1	28.9167										4.91667	2.33333
Salix fragilis L.	Salicaceae	DT			22.0833	4.16667												0.1	11.3333																	0.1
Salix neotricha Görz	Salicaceae	DT							1.16667																		0.1
Salix pedicellata Desf.	Salicaceae	DT				22.8333	20.5												16.5	23.5	2.33333	33	46	33.5833	15.6667	25.75	49.9167	1.5	0.1	0.1
Sorbus aria (L.) Crantz	Rosaceae	DT						0.1
Sorbus domestica L.	Rosaceae	DT				0.333333	1.66667									0.1	3	0.1
Ulmus minor Mill.	Ulmaceae	DT															2		1.66667
Adenocarpus decorticans Boiss.	Fabaceae	ES					8.83333						0.166667	8.41667	2.33923		1.33333	0.1
Adenocarpus telonensis (Loisel.) DC.	Fabaceae	ES																					1.16667
Aristolochia baetica L.	Aristolochiaceae	ES																				0.1	0.166667
Artemisia barrelieri Besser	Asteraceae	ES		0.5
Artemisia campestris L. subsp. glutinosa (DC.) Batt.	Asteraceae	ES											0.166667
Asparagus acutifolius L.	Asparagaceae	ES				1.16667	0.166667				2									0.166667	0.5					0.5	0.1						0.166667
Asparagus albus L.	Asparagaceae	ES		0.833333	0.333333																		0.1
Asparagus horridus L.	Asparagaceae	ES			0.1										0.157797
Ballota hirsuta Benth.	Lamiaceae	ES											0.5
Bupleurum fruticosum L.	Apiaceae	ES																									0.5
Bupleurum gibraltaricum Lam.	Apiaceae	ES				1.16667
Buxus sempervirens L.	Buxaceae	ES								38.75	0.5
Chamaerops humilis L.	Palmae	ES		2																							0.166667
Cistus clusii Dunal	Cistaceae	ES															0.166667
Cistus ladanifer L.	Cistaceae	ES																						0.833333
Cistus laurifolius L.	Cistaceae	ES															0.1
Coriaria myrtifolia L.	Coriariaceae	ES																							0.166667
Coronilla juncea L.	Fabaceae	ES			0.1
Cytisus arboreus (Desf.) DC. subsp. baeticus (Webb) Maire	Fabaceae	ES																						0.5
Daphne gnidium L.	Thymelaeaceae	ES				0.333333	2.83333													0.166667	0.833333			0.333333								0.333333
Daphne laureola L.	Thymelaeaceae	ES						3.66667	1	4																0.5		1.66667
Daphne oleoides Schreb.	Thymelaeaceae	ES								1.16667
Dittrichia viscosa (L.) Greuter	Asteraceae	ES	0.1	2			3.33333
Erica arborea L.	Ericaceae	ES																										0.5	2.83333	4	0.166667	2.33333	1.16667
Erica erigena R. Ross	Ericaceae	ES																		2.33333			0.1	6.5
Erica terminalis Salisb.	Ericaceae	ES																						0.1
Euphorbia characias L. subsp. characias	Euphorbiaceae	ES				1.16667	0.666667				0.333333			1.33333						3.5	0.5
Genista cinerea (Vill.) DC.	Fabaceae	ES											0.5
Genista florida L.	Fabaceae	ES													2.58033		0.5
Genista spartioides Spach	Fabaceae	ES		0.5
Genista umbellata (L’Hér.) Dum. Cours.	Fabaceae	ES		0.166667
Hedera helix L.	Araliaceae	ES					0.5	14.4167	0.833333	2.83333	1.16667	0.1	0.5			0.1	10			0.1	1.33333				4.66667	10.6667	11.8333	7.66667	0.1	4	5.5	8.16667	8.66667	10.6667	6.5	29.5833
Helleborus foetidus L.	Ranunculaceae	ES					0.166667	4.83333	2.16667	0.333333	1.16667							1.16667
Juniperus oxycedrus L.	Cupressaceae	ES						0.333333		0.333333	0.166667												1.5	0.1		0.5
Juniperus phoenicea L.	Cupressaceae	ES									0.1
Lavandula multifida L.	Lamiaceae	ES		0.5
Lavandula stoechas L.	Lamiaceae	ES																						0.166667
Limbarda crithmoides (L.) Dumort.	Asteraceae	ES	0.1
Nerium oleander L.	Apocynaceae	ES	2	13.75	22.3333								0.1									32.4167	17.6667		1.16667	11.3333	11.3333	11.9167		0.5	6.66667				1.5	0.1
Nicotiana glauca Graham	Solanaceae	ES	0.166667
Olea europaea L. var. sylvestris	Oleaceae	ES																							1.16667			1.16667			0.1
Ononis speciosa Lag.	Fabaceae	ES								0.1
Osyris alba L.	Santalaceae	ES							0.333333
Osyris lanceolata Hochst. & Steud.	Santalaceae	ES			1.66667
Phillyrea angustifolia L.	Oleaceae	ES																											1.16667	0.166667
Phillyrea latifolia L. subsp. media (L.) P. Fourn.	Oleaceae	ES									0.333333															1.5	0.166667	0.333333	2.66667	2.83333	9.41667		1.16667	3	3.16667
Phlomis purpurea L.	Lamiaceae	ES		0.333333	0.1																	0.166667		0.1							0.1
Pistacia lentiscus L.	Anacardiaceae	ES			1.5						5.66667											4.66667				1.16667	1.16667	5.83333			2.66667
Quercus coccifera L.	Fagaceae	ES																						0.333333
Retama sphaerpocarpa (L.) Boiss.	Fabaceae	ES	0.1		0.5		1.16667						0.166667		4.44851					0.5
Rhamnus alaternus L.	Rhamnaceae	ES		2.16667																						2.16667	1.16667	1.16667				0.333333	2.83333		0.1
Rhamnus lycioides L. subsp. lycioides	Rhamnaceae	ES		1.16667	1.16667
Rhododendron ponticum L.	Ericaceae	ES																										3.5	15.3333	33.5833		13.25	13.5
Rosmarinus officinalis L.	Lamiaceae	ES					0.333333				0.5
Ruscus aculeatus L.	Ruscaceae	ES																										0.833333			2.16667		0.666667	0.166667
Ruscus hypophyllum L.	Ruscaceae	ES																											3.33333	2.66667		1.5			2	1.66667
Smilax aspera L.	Smilacaceae	ES			0.1						0.833333											0.1	0.1		1.16667	2.5	2.5	3.83333	2.33333	1.16667	2	2.83333	2		0.333333	0.5
Teline linifolia (L.) Webb subsp. linifolia	Fabaceae	ES																														1
Teline monspessulana (L.) C. Koch	Fabaceae	ES																															0.1
Thymelaea hirsuta (L.) Endl.	Thymelaeaceae	ES		0.5
Thymus hyemalis Lange	Lamiaceae	ES		0.333333
Thymus mastichina (L.) L. subsp. mastichina	Lamiaceae	ES									0.666667
Thymus orospedanus Huguet del Villar	Lamiaceae	ES							0.166667	0.166667
Ulex baeticus Boiss. subsp. baeticus	Fabaceae	ES																					0.1	5.91667
Ulex borgiae Rivas Mart.	Fabaceae	ES																													0.1	0.166667
Ulex parviflorus Pourr. subsp. parviflorus	Fabaceae	ES		1.33333	1.5													0.1		0.333333	0.5
Viburnum tinus L.	Adoxaceae	ES																								0.166667	1.66667		1.83333	1.66667	1.16667		2.5	2.66667	18
Vinca difformis Pourr.	Apocynaceae	ES																							1.33333	2	1.16667	0.1			2.5	0.333333	7.33333
Arbutus unedo L.	Ericaceae	ET																										1	10.25	4	5.83333		7.25		8.41667
Ceratonia siliqua L.	Caesalpiniaceae	ET			0.1																	13.8333	0.1			5.33333	1.16667
Eucalyptus camaldulensis Dehnh.	Myrtaceae	ET	0.333333
Ilex aquifolium L.	Aquifoliaceae	ET								1.16667																						0.5
Laurus nobilis L.	Lauraceae	ET																								0.1	0.166667			1.16667		1.16667	1.16667	10.5
Pinus halepensis Mill.	Pinaceae	ET										14.3893			0.0806354	4.16667				9.33333
Pinus nigra Arnold subsp. salzmannii (Dunal) Franco	Pinaceae	ET						44.8333	8.33333	20.3333	19.4167
Pinus pinaster Aiton	Pinaceae	ET															0.333333	11			4.91667			15.3333
Quercus rotundifolia Lam.	Fagaceae	ET			0.1			0.166667				0.1		0.166667	1.96231		4.33333	0.1																		0.1
Quercus suber L.	Fagaceae	ET																										0.1			7	1.16667	4.66667		1.16667
Arundo donax L.	Poaceae	GG	22.3	2	18.4167																													3
Carex camposii Boiss. & Reut.	Cyperaceae	GG															0.666667														0.3
Carex elata All.	Cyperaceae	GG																																	3	1.66667
Carex hispida Willd.	Cyperaceae	GG																									1.5
Carex pendula Huds.	Cyperaceae	GG																	0.166667	1.16667								2.66667	1.16667	0.833333			0.1
Cyperus longus L.	Cyperaceae	GG									0.833333
Macrochloa tenacissima (L.) Kunth	Poaceae	GG		0.333333
Phragmites australis (Cav.) Steud. subsp. australis	Poaceae	GG	33.5	3.83333
Scirpoides holoschoenus (L.) Soják	Cyperaceae	GG	0.1	2	6.5	14.3333	11.6667	1	0.5	0.166667	10.0833			3.33333					0.166667	1.5	2.16667	2.83333	4.16667	2.5		0.1	0.333333	0.166667
Tripidium ravennae (L.) H. Scholz	Poaceae	GG	1	34.0833	13.25																		1.66667
Typha domingensis Pers.	Typhaceae	GG	0.1				1
Asplenium onopteris L.	Aspleniaceae	GF												0.333333
Athyrium filix–femina (L.) Roth	Athyriaceae	GF																										0.333333	1.83333	1.33333			0.166667		0.666667	0.5
Davallia canariensis (L.) Sm.	Davalliaceae	GF																														0.166667
Dorycnium rectum (L.) Ser.	Fabaceae	GF	10		3.5														1.16667						2.33333
Lythrum salicaria L.	Lythraceae	GF																	3.5		0.333333
Osmunda regalis L.	Osmundaceae	GF																											1.16667	0.5		4.66667	1.33333		2
Peucedanum hispanicum (Boiss.) Endl.	Apiaceae	GF				3.66667
Pteridium aquilinum (L.) Kuhn subsp. aquilinum	Hypolepidaceae	GF							14.6667					1		0.5				0.333333		0.1	0.1	15					0.166667	1.33333		6.5	3.16667	1.83333	0.166667	2.3
